# Supplementary material for: Impaired decidual natural killer cell regulation of vascular remodelling in early human pregnancies with high uterine artery resistance
Source: J Pathol. 2012 Jul 18;228(3):322–32. doi: 10.1002/path.4057 (PMC3499663; doi:10.1002/path.4057)
Supplement: Supplementary file 3 [file path0228-0322-SD3.txt]

-smooth muscle actin 
tubulin 
SupplementaryFigure 1: -smoothmuscle actin expressioninspiral arteryVSMC 
and SGVSM-9 cells. 
A: Non-placental bed uterine biopsies were obtained from women undergoing
uncomplicated Caesareansections. Ethicalcommittee approval was in place and written 
consent was obtained. Spiral arteries were dissected, frozen in embedding compound
andcryosectioned. Slides were fixed in 4%paraformaldehyde for20min, permeabilised 
using0.2% Triton X-100 for5min and blockedin 10% normal goat serum. Sections were
incubated in mouse anti-smooth muscle actin (DAKO, 0.1 g/ml) for 1h followed by
biotinylated goat anti-mouse Ig (Vector labs, 5 g/ml) for 30min then streptavidin-
fluorescein (10µg/ml)for45min. Phase contrast image of spiralartery(left handimage),
-smooth muscle actin expression (right hand image). Scale bar=50 m. 
B: Expression of -smooth muscle actin (42 kDa) in SGVSM-9 cells cultured in HAMS
F10 with 10% FCS or RPMI with 10% FCS was confirmed by western blot analysis. 
Tubulin(55 kDa)is shown asa loadingcontrol. 
 
HAMS 
F10
 
RPMI 

A 
B 
SupplementaryFigure 1 
